# Supplementary material for: Association between altered metabolism and genetic mutations in human glioma
Source: Cancer Rep (Hoboken). 2023 Mar 14;6(5):e1799. doi: 10.1002/cnr2.1799 (PMC10172161; doi:10.1002/cnr2.1799)
Supplement: Supplementary file 1 — Table S1: Compiled subject‐level raw data used for analysis [file CNR2-6-e1799-s001.xlsx]

## Sheet: All data
ID	WHO Grade	Glioma Type	Ethnicity	Race	Sex	Survival Status	IDH1/2 status	1p/19q codeletion	alanine/total creatine	glutamine/total creatine	glutamate/total creatine	total choline/total creatine	total NAA/total creatine
1	3	oligodendroglioma	Non-Hispanic or Latino	Caucasian or White	male	Alive	IDH1-mut	yes	0.125	1.079	0.349	0.86	0.154
2	3	oligodendroglioma	Non-Hispanic or Latino	African American or Black	female	Alive	IDH2-mut	yes	0.25	0.319	0.731	0.734	0.209
3	4	glioblastoma	Non-Hispanic or Latino	African American or Black	male	Deceased	IDH1-mut	no	0.621	2.055	1.434	0.761	0.075
4	2	oligodendroglioma	Non-Hispanic or Latino	Caucasian or White	female	Alive	IDH1-mut	unknown	0.211	0.636	0.626	0.384	0.379
5	4	glioblastoma	Non-Hispanic or Latino	Caucasian or White	female	Deceased	IDH-wt	no	1.142	3.53	4.286	1.222	0.0064
6	2	oligodendroglioma	Non-Hispanic or Latino	Caucasian or White	female	Alive	IDH1-mut	yes	0.159	0.886	0.487	0.409	0.966
7	3	astrocytoma	Non-Hispanic or Latino	Caucasian or White	female	Alive	IDH1-mut	unknown	0.279	0.955	1.389	0.59	0.609
8	4	glioblastoma	Non-Hispanic or Latino	Caucasian or White	male	Deceased	IDH-wt	unknown	1.203	2.097	2.276	0.454	0.249
9	4	glioblastoma	Non-Hispanic or Latino	Caucasian or White	male	Alive	IDH-wt	no	0.969	1.061	1.581	0.898	0.596
10	3	astrocytoma	Non-Hispanic or Latino	Caucasian or White	male	Alive	IDH-1 mut	no	0.236	0.866	0.83	0.58	0.204
11	2	oligodendroglioma	Non-Hispanic or Latino	Caucasian or White	female	Unknown	IDH-1 mut	no	0.281	0.614	1.197	0.364	1.238
12	2	astrocytoma	Non-Hispanic or Latino	African American or Black	male	Unknown	IDH-1 mut	no	0.357	0.783	0.659	0.917	0.932
13	3	oligodendroglioma	Non-Hispanic or Latino	Caucasian or White	female	Alive	IDH1-mut	yes	0.386	0.579	0.9	0.673	0.207
14	2	oligodendroglioma	Non-Hispanic or Latino	African American or Black	male	Alive	IDH1-mut	yes	0.261	0.381	0.935	0.2	0.812
